# Supplementary material for: Herpes Zoster Risk in Patients with Rheumatoid Arthritis and Its Association with Medications Used
Source: Int J Environ Res Public Health. 2023 Jan 24;20(3):2123. doi: 10.3390/ijerph20032123 (PMC9915285; doi:10.3390/ijerph20032123)
Supplement: Supplementary file 1 [file ijerph-20-02123-s001.zip]

Archive with 1 entries (1 files):
- ijerph-2028062-supplementary.pdf
